# Supplementary material for: Injectable bottlebrush hydrogels with tissue-mimetic mechanical properties
Source: Sci Adv. 2022 Jan 21;8(3):eabm2469. doi: 10.1126/sciadv.abm2469 (PMC8782458; doi:10.1126/sciadv.abm2469)
Supplement: Supplementary file 2 — MDAR Reproducibility Checklist [file sciadv.abm2469_movies_s1_and_s2.zip]

Archive with 2 entries (2 files):
- sciadv.abm2469_movie_s1.mp4
- sciadv.abm2469_movie_s2.mp4
